# Supplementary material for: Cytotype distribution and chloroplast phylogeography of the Actinidia chinensis complex
Source: BMC Plant Biol. 2021 Jul 6;21:325. doi: 10.1186/s12870-021-03099-y (PMC8259359; doi:10.1186/s12870-021-03099-y)
Supplement: Supplementary file 2 — Additional file 2: Table S1. Characteristics of sampled populations and ploidy levels of the A. chinensis complex. Table S2. List of ploidy level and haplotype for 608 individuals in cpDNA analysis. Table S3. Description of haplotypes in the A. chinensis complex from three combined chloroplast DNA fragments. Table S4. Genetic characteristics of cpDNA for 31 var. chinensis populations and 25 var. deliciosa populations. Table S5. Results of AMOVA testing of the A. chinensis complex. Table S6. List of primers for the eight cpDNA loci. Table S7 The six environmental variables used for ecological niche modeling. [file 12870_2021_3099_MOESM2_ESM.xls]

## Sheet: Table S1
Table S1 Characteristics of sampled populations and ploidy levels of A. chinensis complex
Code	Location	Population code	Longitude (E)	Latitude (N)	Altitude (m)	Sample size			Ploidy
						AC	AD		2X	3X	4X	6X	8X	Tp	Up
1	Mount Huang, Anhui Province	AHHS	118.154	30.0783	660	34			33					33	1
2	Mount Dabie, Anhui Province	AHJD	116.17	31.2494	631	9			9					9
3	Jixi County, Anhui Province	AHJX	118.817	30.195	742	32			2		29			31	1
4	Jinzhai County, Anhui Province	AHJZ	115.72	31.395	658	27			20					20	7
5	Qimen County, Anhui Province	AHQM	117.567	30.0453	332	31			25		6			31
6	Mount Tianzhu, Anhui Province	AHQS	116.484	30.7161	515	24			23		1			24
7	Mount Jiuhua, Anhui Province	AHQY	117.805	30.4742	748	30			28		1			29	1
8	Mount Wanfo, Anhui Province	AHSC	116.544	31.0517	627	30			23	1				24	6
9	Xiuning County, Anhui Province	AHXN	118.333	29.5167	501	33			21	2	9			32	1
10	Kaizhou District, Chongqing	CQKZ	108.157	31.2794	848		30					30		30
11	Mount Jinfo, Chongqing	CQNC	107.101	28.9933	1414		28					28		28
12	Gutian County, Fujian Province	FJGT	119.228	26.6942	786	13			9		1			10	3
13	Jiangle County, Fujian Province	FJJL	117.377	26.8461	425	24			13					13	11
14	Ninghua County, Fujian Province	FJNH	116.658	26.6361	510	22			3					3	19
15	Mount Wuyi, Fujian Province	FJNP	117.681	27.7813	941	15					15			15
16	Pucheng County, Fujian Province	FJPC	118.425	28.1736	384	32					27			27	5
17	Pingnan County, Fujian Province	FJPN	119.062	27.0911	667	22					18			18	4
18	Shaowu City, Fujian Province	FJSW	117.376	27.1294	612	21					12			12	9
19	Taining County, Fujian Province	FJTN	117.075	27.0396	919	17			1		16			17
20	Zhenghe County, Fujian Province	FJZH	119.041	27.3111	836	32					30			30	2
21	Zherong County, Fujian Province	FJZR	119.867	27.2708	446	30			30					30
22	Lechang City, Guangdong Province	GDLC	113.357	25.3241	694	13			13					13
23	Mount Wuzhi, Guangdong Province	GDNL	113.077	24.9211	551	30			27					27	3
24	Ruyuan County, Guangdong Province	GDRY	113.188	25.0308	457	24			24					24
25	Shaoguan City, Guangdong Province	GDYY	113.126	25.1317	676	30			30					30
26	Maiji District, Gansu Province	GSTS	106.704	34.3728	838		24					24		24
27	Wenxian County, Gansu Province	GSWX	104.488	32.9064	1627		23					23		23
28	Guanyang County, Guangxi Autonomous Region	GXGY	111.237	25.5068	682	24			23					23	1
29	Longsheng County, Guangxi Autonomous Region	GXLS	110.046	25.8967	347	33			33					33
30	Mount Maoer, Guangxi Autonomous Region	GXME	110.491	25.8424	845	20			13		7			20
31	Sanjiang County, Guangxi Autonomous Region	GXSJ	109.661	25.8707	224	21			21					21
32	Xing'an County, Guangxi Autonomous Region	GXXA	110.32	25.8389	1025	16			16					16
33	Guali Township, Ziyuan county, Guangxi Autonomous Region	GXZY	110.953	26.3408	1023	30	22		8		38			46	6
34	Chetian Township, Ziyuan county, Guangxi Autonomous Region	GXZI	110.883	26.0764	1055	11	10		11		10			21
35	Anlong county, Guizhou Province	GZAL	105.611	24.9897	1561		20					20		20
36	Changshi Town, Dafang County, Guizhou Province	GZDC	105.687	27.5171	1707		19					13		13	6
37	Shachang Township, Dafang County, Guizhou Province	GZDF	105.989	27.3351	1526		20					15		15	5
38	Guiding County, Guizhou Province	GZGD	107.054	26.2186	1263		19					18		18	1
39	Jiangkou County, Guizhou Province	GZJK	108.618	27.7217	715		44				1	43		44
40	Mount Fanjing, Guizhou	GZJF	108.765	27.8737	611		29					29		29
41	Deshun Township, Liping County, Guizhou Province	GZLD	109.323	26.2257	551	12			12					12
42	Hongzhou Town, Liping County, Guizhou Province	GZLH	109.427	26.1036	464	30			30					30
43	Mount Leigong, Guizhou	GZLS	108.193	26.3682	1308	33	39		31			39		70	2
44	Shuicheng County, Guizhou Province	GZSC	104.775	26.108	1882		13					7		7	6
45	Shiqian County, Guizhou Province	GZSQ	108.059	27.348	883		46					44	1	45	1
46	Yushe National Forest Park, Guizhou Province	GZSY	104.809	26.4646	2054		21					9		9	12
47	Yanhe County, Guizhou	GZYH	108.276	28.7584	894		40				1	39		40
48	Yuping County, Guizhou Province	GZYP	108.876	27.1567	588		25					25		25
49	Baokang County, Hubei Province	HBBK	111.308	31.9269	561		33					31		31	2
50	Changyang County, Hubei Province	HBCY	110.375	30.3608	1145	30	25		28			21		49	6
51	Fangxian County, Hubei Province	HBFX	110.675	32.0049	671		12					11		11	1
52	Lichuan City, Hubei Province	HBLC	109.045	30.0225	682		17					17		17
53	Shennongjia forest area, Hubei Province	HBSN	110.155	31.3769	1179		29					25		25	4
54	Wufeng County, Hubei Province	HBWF	111.028	30.1114	975	26	25		22			24		46	5
55	Yiling District, Hubei Province	HBYL	111.128	30.8875	454	20	11		20			11		31
56	Mount Jigong, Henan Province	HEJG	114.141	32.3539	668	17			16		1			17
57	Lushi County, Henan Province	HELS	111.027	33.8636	1170	25			23					23	2
58	Lushan County, Henan Province	HERS	112.307	33.7414	740	16			7					7	9
59	Tongbai County, Henan Province	HETB	113.389	32.3219	449	30			26					26	4
60	Xixia County, Henan Province	HEXC	111.303	33.6417	372	12			12					12
61	Xinxian County, Henan Province	HEXX	114.827	31.6217	311	19			12					12	7
62	Anhua County, Hunan Province	HNAH	111.084	28.2428	461	21					21			21
63	Chengbu County, Hunan Province	HNCB	110.166	26.3677	1410	30	30				53			53	7
64	Yanling County, Hunan Province	HNCY	113.927	26.2695	670	26			24	1				25	1
65	Naxi Township, Dongkou County, Hunan Province	HNDK	110.29	27.0778	776	25	21		15		28			43	3
66	Tongshan Township, Dongkou County, Hunan Province	HNDT	110.661	27.2638	512	36			36					36
67	Guidong County, Hunan Province	HNGD	113.711	25.9751	1069	20			20					20
68	Hongjiang City, Hunan Province	HNHJ	110.239	27.1786	722	26	26		19		33			52
69	Huaihua City, Hunan Province	HNHY	110.042	27.4848	542	36	24		36			24		60
70	Jishou City, Hunan Province	HNJS	109.725	28.337	365	23	12		23			12		35
71	Liuyang City, Hunan Province	HNLY	114.155	28.2522	403	30			30					30
72	Mount Heng, Hunan Province	HNNY	112.688	27.2609	537	27	5		12		2	1		15	17
73	Pingjiang County, Hunan Province	HNPJ	113.379	28.6997	135	20			20					20
74	Yuanling County, Hunan Province	HNRL	110.501	28.8644	570	38	12		38			11		49	1
75	Shuangfeng County, Hunan Province	HNSF	112.364	27.4726	412	30			30					30
76	Suining County, Hunan Province	HNSN	110.221	26.6178	616	31			28		1			29	2
77	Mount Yangming, Hunan Province	HNSP	111.943	26.0773	1092	4	3		3		1	1	1	6	1
78	Xinning County, Hunan Province	HNXN	110.906	26.4378	681	34			29		2			31	3
79	Xupu County, Hunan Province	HNXP	110.541	27.7179	513	52	14		51		10			61	5
80	Zhangjiajie City, Hunan Province	HNZJ	110.626	29.0328	586		30					30		30
82	Youxian County, Hunan Province	HNYX	113.711	27.285	392	27			27					27
81	Yongding District, Hunan Province	HNYD	110.427	29.0566	310	31	5		31			5		36
83	Zixing City, Hunan Province	HNZX	113.566	25.9612	448	29			29					29
84	Anfu county, Jiangxi Province	JXAF	114.266	27.4525	429	30			28					28	2
85	Anyuan County, Jiangxi Province	JXAY	115.401	25.1506	342	6			2	1	2			5	1
86	Dongxiang County, Jiangxi Province	JXDX	116.704	28.1144	141	33			31					31	2
87	Fuliang County, Jiangxi Province	JXFL	117.079	29.5486	153	30			30					30
88	Guangchang county, Jiangxi Province	JXGC	116.483	26.6036	390	34			34					34
89	Mount Jinggang, Jiangxi Province	JXJG	114.158	26.5769	935	16			16					16
90	Mount Lu, Jiangxi Province	JXLS	115.983	29.5517	1049	29			5	3	21			29
94	Nanchang City, Jiangxi Province	JXNC	115.74	28.77	228	35			34	1				35
91	Tonggu County, Jiangxi Province	JXTG	114.397	28.4536	1003	31			5	1	23			29	2
92	Chengguan Town, Wuyuan County, Jiangxi Province	JXWC	117.9	29.2704	858	10			7					7	3
93	Dazhangshan Township, Wuyuan County, Jiangxi Province	JXWD	117.719	29.5069	357	37			37					37
98	Mount Yanyang, Jiangxi Province	JXWN	115.143	29.0933	660	33			2		29			31	2
97	Mount Taiping, Jiangxi Province	JXWT	114.893	29.3831	724	31			1	1	29			31
95	Wannian County, Jiangxi Province	JXWX	117.109	28.6592	141	21			20					20	1
96	Wuning County, Jiangxi Province	JXWY	115.029	29.6364	144	11			11					11
99	Xingguo County, Jiangxi Province	JXXG	115.321	26.6239	780	31			29		1			30	1
100	Yihuang County, Jiangxi Province	JXYH	116.23	27.2817	342	32			28		3			31	1
101	Qianshan County, Jiangxi Province	JXYS	117.9	27.9819	438	36			3		33			36
102	Yongxin County, Jiangxi Province	JXYX	114.414	26.8894	349	32			32					32
103	Zixi County, Jiangxi Province	JXZX	117.219	27.8533	489	38				1	36			37	1
104	Dujiangyan City, Sichuan Province	SCDJ	103.543	31.0644	965		29					29		29
105	Mount Emei, Sichuan Province	SCEM	103.32	29.6022	1152		23					21		21	2
106	Mount Erlang, Sichuan Province	SCTQ	102.764	30.0653	1340		12					10		10	2
107	Huxian County, Shaanxi Province	SXHX	108.894	34.0031	781		12					12		12
108	Lantian County, Shaanxi Province	SXLT	109.428	34.041	870		16					15		15	1
109	Meixian County, Shaanxi Province	SXMT	107.894	34.0558	1045		12				2	10		12
110	Mianxian County, Shaanxi Province	SXMZ	106.951	33.6528	1579		15					15		15
111	Nanzheng District, Shaanxi Province	SXNZ	106.911	32.7683	1044		30					26		26	4
112	Pingli County, Shaanxi Province	SXPL	109.301	32.3782	633		10					10		10
113	Shangnan County, Shaanxi Province	SXSN	110.858	33.6095	824	15	8		14		1	8		23
114	Malong District, Yunnan Province	YNML	103.297	25.2421	1911		20					18	1	19	1
115	Yanjin County, Yunnan Province	YNYJ	104.056	28.1294	1173		41				1	38		39	2
117	Fenghua District, Zhejiang Province	ZJFH	121.167	29.6919	691	30					23			23	7
118	Jiande County, Zhejiang Province	ZJJD	119.718	29.5567	523	38					37			37	1
119	Jingning County, Zhejiang Province	ZJJN	119.311	27.8418	652	20			18		1			19	1
116	Lin'an City, Zhejiang Province	ZJLA	119.223	30.2297	258	30			30					30
120	Liandu District, Zhejiang Province	ZJLD	119.909	28.4928	522	38			20	1	17			38
121	Longquan City, Zhejiang Province	ZJLQ	119.195	27.93	832	36			31		1			32	4
122	Pan'an County, Zhejiang Province	ZJPA	120.56	29.0017	651	34			3		28			31	3
123	Suichang County, Zhejiang Province	ZJSC	119.161	28.6394	1128	34			2	1	31			34
124	Mount Tianmu,Zhejiang Province	ZJTM	119.739	30.5511	459	19			19					19
125	Taishun County, Zhejiang Province	ZJTS	119.71	27.7186	255	36			30	1				31	5
126	MountTiantai,Zhejiang Province	ZJTT	121.085	29.2508	725	30					29			29	1
127	Mount Yandang,Zhejiang Province	ZJYQ	121.062	28.3681	421	8					4			4	4
128	Zhuji City, Zhejiang Province	ZJZJ	120.526	29.6925	549	32				1	30			31	1
In Total						2552	1034		1721	16	756	842	3	3338	248
Abbreviation: AC, var. chinensis; AD, var. deliciosa; Tp, Total number of all ploidy; Up, number of unidentified ploidy

## Sheet: Table S2
Table S2 List of ploidy level and haplotype for 608 individuals in cpDNA analysis.
NO.	Population	Sample	ploidy	Haplotype
var. chinensis
1	AHQS	AHQS-AC01	2X	H1
2	AHQS	AHQS-AC02	2X	H2
3	AHQS	AHQS-AC03	2X	H2
4	AHQS	AHQS-AC04	2X	H1
5	AHQS	AHQS-AC05	2X	H2
6	AHQS	AHQS-AC06	2X	H3
7	AHQS	AHQS-AC07	2X	H4
8	AHQS	AHQS-AC08	2X	H5
9	AHQS	AHQS-AC09	2X	H3
10	AHQS	AHQS-AC10	2X	H3
11	AHQS	AHQS-AC12	2X	H2
12	AHQY	AHQY-AC01	2X	H5
13	AHQY	AHQY-AC02	2X	H4
14	AHQY	AHQY-AC03	2X	H5
15	AHQY	AHQY-AC04	2X	H5
16	AHQY	AHQY-AC05	2X	H4
17	AHQY	AHQY-AC06	2X	H4
18	AHQY	AHQY-AC07	2X	H4
19	AHQY	AHQY-AC08	2X	H4
20	AHQY	AHQY-AC09	2X	H4
21	AHQY	AHQY-AC10	2X	H4
22	AHQY	AHQY-AC11	2X	H6
23	AHQY	AHQY-AC12	2X	H4
24	AHXN	AHXN-AC02	2X	H5
25	AHXN	AHXN-AC03	4X	H7
26	AHXN	AHXN-AC04	2X	H8
27	AHXN	AHXN-AC05	4X	H9
28	AHXN	AHXN-AC06	2X	H7
29	AHXN	AHXN-AC07	4X	H7
30	AHXN	AHXN-AC08	4X	H7
31	AHXN	AHXN-AC09	2X	H5
32	AHXN	AHXN-AC10	4X	H9
33	AHXN	AHXN-AC11	4X	H9
34	AHXN	AHXN-AC12	4X	H7
35	FJGT	FJGT-AC01	2X	H12
36	FJGT	FJGT-AC02	2X	H12
37	FJGT	FJGT-AC03	2X	H12
38	FJGT	FJGT-AC04	2X	H12
39	FJGT	FJGT-AC05	2X	H12
40	FJGT	FJGT-AC06	NA	H12
41	FJGT	FJGT-AC07	NA	H12
42	FJGT	FJGT-AC08	2X	H12
43	FJGT	FJGT-AC09	2X	H12
44	FJGT	FJGT-AC10	NA	H12
45	FJGT	FJGT-AC11	2X	H12
46	FJGT	FJGT-AC12	4X	H7
47	FJJL	FJJL-AC01	2X	H5
48	FJJL	FJJL-AC02	2X	H5
49	FJJL	FJJL-AC03	2X	H5
50	FJJL	FJJL-AC04	2X	H5
51	FJJL	FJJL-AC06	2X	H5
52	FJJL	FJJL-AC07	2X	H5
53	FJJL	FJJL-AC08	2X	H5
54	GDNL	GDNL-AC01	2X	H13
55	GDNL	GDNL-AC02	2X	H13
56	GDNL	GDNL-AC03	2X	H14
57	GDNL	GDNL-AC04	2X	H13
58	GDNL	GDNL-AC05	2X	H15
59	GDNL	GDNL-AC06	2X	H13
60	GDNL	GDNL-AC07	2X	H15
61	GDNL	GDNL-AC08	2X	H15
62	GDNL	GDNL-AC09	2X	H14
63	GDNL	GDNL-AC10	2X	H15
64	GDNL	GDNL-AC11	2X	H15
65	GDNL	GDNL-AC12	2X	H13
66	GXGY	GXGY-AC01	2X	H15
67	GXGY	GXGY-AC02	2X	H15
68	GXGY	GXGY-AC03	2X	H15
69	GXGY	GXGY-AC04	2X	H15
70	GXGY	GXGY-AC05	2X	H15
71	GXGY	GXGY-AC06	2X	H15
72	GXGY	GXGY-AC07	2X	H15
73	GXGY	GXGY-AC08	2X	H15
74	GXGY	GXGY-AC09	2X	H15
75	GXGY	GXGY-AC10	2X	H15
76	GXGY	GXGY-AC11	2X	H15
77	GXGY	GXGY-AC12	2X	H15
78	GXZY	GXZY-AC01	2X	H17
79	GXZY	GXZY-AC02	2X	H15
80	GXZY	GXZY-AC03	2X	H15
81	GXZY	GXZY-AC04	2X	H15
82	GXZY	GXZY-AC05	2X	H15
83	GXZY	GXZY-AC06	2X	H15
84	GXZY	GXZY-AC07	4X	H10
85	GXZY	GXZY-AC08	4X	H11
86	GXZY	GXZY-AC09	4X	H11
87	GXZY	GXZY-AC10	4X	H10
88	GXZY	GXZY-AC11	4X	H11
89	GZLS	GZLS-AC01	2X	H15
90	GZLS	GZLS-AC02	2X	H15
91	GZLS	GZLS-AC03	2X	H15
92	GZLS	GZLS-AC04	2X	H15
93	GZLS	GZLS-AC05	2X	H15
94	GZLS	GZLS-AC06	2X	H19
95	GZLS	GZLS-AC07	2X	H19
96	GZLS	GZLS-AC08	2X	H19
97	GZLS	GZLS-AC09	2X	H16
98	GZLS	GZLS-AC10	2X	H15
99	GZLS	GZLS-AC11	2X	H15
100	GZLS	GZLS-AC12	2X	H15
101	HBCY	HBCY-AC01	2X	H16
102	HBCY	HBCY-AC02	2X	H22
103	HBCY	HBCY-AC03	2X	H22
104	HBCY	HBCY-AC04	2X	H22
105	HBCY	HBCY-AC06	2X	H16
106	HBCY	HBCY-AC07	2X	H16
107	HBCY	HBCY-AC08	2X	H16
108	HBCY	HBCY-AC09	2X	H22
109	HBCY	HBCY-AC10	2X	H22
110	HBCY	HBCY-AC11	2X	H22
111	HBCY	HBCY-AC12	2X	H22
112	HETB	HETB-AC01	2X	H2
113	HETB	HETB-AC02	2X	H2
114	HETB	HETB-AC03	2X	H2
115	HETB	HETB-AC04	2X	H2
116	HETB	HETB-AC05	2X	H2
117	HETB	HETB-AC06	2X	H2
118	HETB	HETB-AC07	2X	H2
119	HETB	HETB-AC08	2X	H2
120	HETB	HETB-AC09	2X	H2
121	HETB	HETB-AC10	2X	H1
122	HETB	HETB-AC11	2X	H2
123	HETB	HETB-AC12	2X	H2
124	HEXX	HEXX-AC01	2X	H2
125	HEXX	HEXX-AC02	2X	H1
126	HEXX	HEXX-AC03	2X	H2
127	HEXX	HEXX-AC04	2X	H2
128	HEXX	HEXX-AC05	2X	H2
129	HEXX	HEXX-AC06	2X	H1
130	HEXX	HEXX-AC07	2X	H2
131	HEXX	HEXX-AC08	2X	H2
132	HEXX	HEXX-AC09	2X	H2
133	HEXX	HEXX-AC10	2X	H2
134	HEXX	HEXX-AC11	2X	H2
135	HEYS	HEYS-AC01	2X	H16
136	HEYS	HEYS-AC02	2X	H16
137	HEYS	HEYS-AC05	2X	H16
138	HEYS	HEYS-AC06	2X	H16
139	HEYS	HEYS-AC07	2X	H16
140	HEYS	HEYS-AC08	2X	H16
141	HEYS	HEYS-AC09	2X	H16
142	HEYS	HEYS-AC10	2X	H16
143	HEYS	HEYS-AC11	2X	H16
144	HNDK	HNDK-AC01	2X	H16
145	HNDK	HNDK-AC02	2X	H16
146	HNDK	HNDK-AC03	2X	H16
147	HNDK	HNDK-AC04	2X	H16
148	HNDK	HNDK-AC05	2X	H15
149	HNDK	HNDK-AC06	4X	H11
150	HNDK	HNDK-AC07	4X	H11
151	HNDK	HNDK-AC08	4X	H11
152	HNDK	HNDK-AC09	4X	H10
153	HNDK	HNDK-AC10	4X	H11
154	HNDK	HNDK-AC11	4X	H11
155	HNDK	HNDK-AC12	2X	H16
156	HNJS	HNJS-AC01	2X	H16
157	HNJS	HNJS-AC02	2X	H16
158	HNJS	HNJS-AC03	2X	H16
159	HNJS	HNJS-AC04	2X	H16
160	HNJS	HNJS-AC05	2X	H16
161	HNJS	HNJS-AC06	2X	H16
162	HNJS	HNJS-AC07	2X	H16
163	HNJS	HNJS-AC08	2X	H16
164	HNJS	HNJS-AC10	4X	H10
165	HNSF	HNSF-AC01	2X	H16
166	HNSF	HNSF-AC03	2X	H16
167	HNSF	HNSF-AC04	2X	H16
168	HNSF	HNSF-AC05	2X	H16
169	HNSF	HNSF-AC06	2X	H16
170	HNSF	HNSF-AC07	2X	H15
171	HNSF	HNSF-AC08	2X	H16
172	HNSF	HNSF-AC09	2X	H16
173	HNSF	HNSF-AC10	2X	H13
174	HNSF	HNSF-AC11	2X	H16
175	HNSF	HNSF-AC12	2X	H15
176	HNYD	HNYD-AC01	2X	H16
177	HNYD	HNYD-AC02	2X	H16
178	HNYD	HNYD-AC03	2X	H23
179	HNYD	HNYD-AC04	2X	H23
180	HNYD	HNYD-AC05	2X	H16
181	HNYD	HNYD-AC06	2X	H23
182	HNYD	HNYD-AC07	2X	H16
183	HNYD	HNYD-AC08	2X	H16
184	HNYD	HNYD-AC09	2X	H16
185	HNYD	HNYD-AC10	2X	H24
186	HNYD	HNYD-AC11	2X	H10
187	JXFL	JXFL-AC01	2X	H5
188	JXFL	JXFL-AC02	2X	H4
189	JXFL	JXFL-AC03	2X	H5
190	JXFL	JXFL-AC04	2X	H5
191	JXFL	JXFL-AC05	2X	H5
192	JXFL	JXFL-AC06	2X	H5
193	JXFL	JXFL-AC07	2X	H7
194	JXFL	JXFL-AC08	2X	H4
195	JXFL	JXFL-AC09	2X	H5
196	JXFL	JXFL-AC10	2X	H4
197	JXFL	JXFL-AC11	2X	H4
198	JXFL	JXFL-AC12	2X	H4
199	JXJG	JXJG-AC02	2X	H25
200	JXJG	JXJG-AC03	2X	H15
201	JXJG	JXJG-AC04	2X	H15
202	JXJG	JXJG-AC05	2X	H4
203	JXJG	JXJG-AC06	2X	H15
204	JXJG	JXJG-AC07	2X	H4
205	JXJG	JXJG-AC08	2X	H25
206	JXJG	JXJG-AC09	2X	H26
207	JXJG	JXJG-AC10	2X	H4
208	JXJG	JXJG-AC11	2X	H25
209	JXJG	JXJG-AC12	2X	H25
210	JXNC	JXNC-AC01	2X	H25
211	JXNC	JXNC-AC02	2X	H4
212	JXNC	JXNC-AC03	2X	H4
213	JXNC	JXNC-AC04	2X	H15
214	JXNC	JXNC-AC05	2X	H5
215	JXNC	JXNC-AC06	2X	H25
216	JXNC	JXNC-AC07	2X	H4
217	JXNC	JXNC-AC08	2X	H25
218	JXNC	JXNC-AC09	2X	H4
219	JXNC	JXNC-AC11	2X	H25
220	JXNC	JXNC-AC12	2X	H4
221	JXTG	JXTG-AC01	2X	H4
222	JXTG	JXTG-AC02	2X	H4
223	JXTG	JXTG-AC03	4X	H7
224	JXTG	JXTG-AC04	4X	H7
225	JXTG	JXTG-AC05	4X	H7
226	JXTG	JXTG-AC06	4X	H7
227	JXTG	JXTG-AC07	2X	H25
228	JXTG	JXTG-AC08	4X	H7
229	JXTG	JXTG-AC09	4X	H7
230	JXTG	JXTG-AC10	2X	H25
231	JXTG	JXTG-AC11	4X	H7
232	JXTG	JXTG-AC12	2X	H25
233	JXWT	JXWT-AC01	4X	H7
234	JXWT	JXWT-AC02	4X	H27
235	JXWT	JXWT-AC03	4X	H27
236	JXWT	JXWT-AC04	4X	H27
237	JXWT	JXWT-AC05	4X	H27
238	JXWT	JXWT-AC06	4X	H7
239	JXWT	JXWT-AC07	4X	H7
240	JXWT	JXWT-AC08	4X	H7
241	JXWT	JXWT-AC09	4X	H7
242	JXWT	JXWT-AC10	4X	H27
243	JXWT	JXWT-AC11	4X	H7
244	JXWT	JXWT-AC12	4X	H7
245	JXXG	JXXG-AC01	2X	H25
246	JXXG	JXXG-AC02	2X	H25
247	JXXG	JXXG-AC03	2X	H25
248	JXXG	JXXG-AC04	2X	H25
249	JXXG	JXXG-AC05	2X	H15
250	JXXG	JXXG-AC06	2X	H25
251	JXXG	JXXG-AC07	2X	H4
252	JXXG	JXXG-AC08	4X	H7
253	JXXG	JXXG-AC09	2X	H25
254	JXXG	JXXG-AC10	2X	H25
255	JXXG	JXXG-AC11	2X	H25
256	JXXG	JXXG-AC12	2X	H25
257	JXYH	JXYH-AC01	2X	H4
258	JXYH	JXYH-AC02	4X	H7
259	JXYH	JXYH-AC03	4X	H7
260	JXYH	JXYH-AC04	2X	H4
261	JXYH	JXYH-AC05	2X	H4
262	JXYH	JXYH-AC06	2X	H4
263	JXYH	JXYH-AC07	2X	H4
264	JXYH	JXYH-AC08	2X	H25
265	JXYH	JXYH-AC09	2X	H4
266	JXYH	JXYH-AC10	2X	H4
267	JXYH	JXYH-AC11	2X	H4
268	JXYH	JXYH-AC12	2X	H4
269	JXYS	JXYS-AC01	4X	H7
270	JXYS	JXYS-AC02	2X	H15
271	JXYS	JXYS-AC03	4X	H7
272	JXYS	JXYS-AC04	4X	H7
273	JXYS	JXYS-AC05	4X	H7
274	JXYS	JXYS-AC06	2X	H7
275	JXYS	JXYS-AC07	4X	H7
276	JXYS	JXYS-AC08	4X	H26
277	JXYS	JXYS-AC09	2X	H4
278	JXYS	JXYS-AC10	4X	H26
279	JXYS	JXYS-AC11	4X	H26
280	JXYS	JXYS-AC12	4X	H26
281	SXSN	SXSN-AC01	2X	H16
282	SXSN	SXSN-AC02	2X	H16
283	SXSN	SXSN-AC03	2X	H16
284	SXSN	SXSN-AC04	2X	H16
285	SXSN	SXSN-AC05	4X	H7
286	SXSN	SXSN-AC06	2X	H16
287	SXSN	SXSN-AC07	2X	H16
288	SXSN	SXSN-AC08	2X	H1
289	SXSN	SXSN-AC09	2X	H2
290	SXSN	SXSN-AC10	2X	H1
291	SXSN	SXSN-AC11	2X	H16
292	SXSN	SXSN-AC12	2X	H16
293	ZJFH	ZJFH-AC01	4X	H7
294	ZJFH	ZJFH-AC02	4X	H7
295	ZJFH	ZJFH-AC03	4X	H7
296	ZJFH	ZJFH-AC04	4X	H7
297	ZJFH	ZJFH-AC05	4X	H7
298	ZJFH	ZJFH-AC06	4X	H7
299	ZJFH	ZJFH-AC07	4X	H7
300	ZJFH	ZJFH-AC08	4X	H7
301	ZJFH	ZJFH-AC09	4X	H7
302	ZJFH	ZJFH-AC10	4X	H7
303	ZJFH	ZJFH-AC11	4X	H7
304	ZJFH	ZJFH-AC12	4X	H7
305	ZJLA	ZJLA-AC01	2X	H5
306	ZJLA	ZJLA-AC02	2X	H28
307	ZJLA	ZJLA-AC03	2X	H4
308	ZJLA	ZJLA-AC04	2X	H5
309	ZJLA	ZJLA-AC05	2X	H5
310	ZJLA	ZJLA-AC06	2X	H5
311	ZJLA	ZJLA-AC07	2X	H5
312	ZJLA	ZJLA-AC08	2X	H5
313	ZJLA	ZJLA-AC09	2X	H4
314	ZJLA	ZJLA-AC10	2X	H4
315	ZJLA	ZJLA-AC11	2X	H5
316	ZJPA	ZJPA-AC02	4X	H7
317	ZJPA	ZJPA-AC03	4X	H7
318	ZJPA	ZJPA-AC04	4X	H7
319	ZJPA	ZJPA-AC05	4X	H7
320	ZJPA	ZJPA-AC06	4X	H7
321	ZJPA	ZJPA-AC07	4X	H29
322	ZJPA	ZJPA-AC08	4X	H7
323	ZJPA	ZJPA-AC09	4X	H7
324	ZJPA	ZJPA-AC10	4X	H7
325	ZJPA	ZJPA-AC11	4X	H7
326	ZJPA	ZJPA-AC12	4X	H29
327	ZJSC	ZJSC-AC01	2X	H30
328	ZJSC	ZJSC-AC03	4X	H7
329	ZJSC	ZJSC-AC04	4X	H7
330	ZJSC	ZJSC-AC05	4X	H7
331	ZJSC	ZJSC-AC06	4X	H7
332	ZJSC	ZJSC-AC07	4X	H7
333	ZJSC	ZJSC-AC08	4X	H7
334	ZJSC	ZJSC-AC09	4X	H7
335	ZJSC	ZJSC-AC10	2X	H12
336	ZJSC	ZJSC-AC12	4X	H7
337	ZJTS	ZJTS-AC01	2X	H12
338	ZJTS	ZJTS-AC03	2X	H31
339	ZJTS	ZJTS-AC04	2X	H12
340	ZJTS	ZJTS-AC05	2X	H12
341	ZJTS	ZJTS-AC06	2X	H31
var. deliciosa
342	CQKZ	CQKZ-AD01	6X	H10
343	CQKZ	CQKZ-AD02	6X	H10
344	CQKZ	CQKZ-AD03	6X	H11
345	CQKZ	CQKZ-AD04	6X	H11
346	CQKZ	CQKZ-AD05	6X	H10
347	CQKZ	CQKZ-AD06	6X	H10
348	CQKZ	CQKZ-AD07	6X	H10
349	CQKZ	CQKZ-AD08	6X	H10
350	CQKZ	CQKZ-AD09	6X	H10
351	CQKZ	CQKZ-AD10	6X	H11
352	CQKZ	CQKZ-AD11	6X	H10
353	CQKZ	CQKZ-AD12	6X	H10
354	CQNC	CQNC-AD01	6X	H10
355	CQNC	CQNC-AD02	6X	H11
356	CQNC	CQNC-AD03	6X	H10
357	CQNC	CQNC-AD04	6X	H10
358	CQNC	CQNC-AD06	6X	H11
359	CQNC	CQNC-AD07	6X	H10
360	CQNC	CQNC-AD09	6X	H11
361	CQNC	CQNC-AD10	6X	H10
362	CQNC	CQNC-AD11	6X	H10
363	CQNC	CQNC-AD12	6X	H11
364	GSTS	GSTS-AD01	6X	H10
365	GSTS	GSTS-AD02	6X	H11
366	GSTS	GSTS-AD03	6X	H11
367	GSTS	GSTS-AD04	6X	H10
368	GSTS	GSTS-AD05	6X	H10
369	GSTS	GSTS-AD06	6X	H10
370	GSTS	GSTS-AD07	6X	H11
371	GSTS	GSTS-AD08	6X	H10
372	GSTS	GSTS-AD09	6X	H10
373	GSTS	GSTS-AD10	6X	H11
374	GSTS	GSTS-AD11	6X	H11
375	GSTS	GSTS-AD12	6X	H10
376	GSWX	GSWX-AD01	6X	H10
377	GSWX	GSWX-AD02	6X	H10
378	GSWX	GSWX-AD03	6X	H10
379	GSWX	GSWX-AD04	6X	H10
380	GSWX	GSWX-AD05	6X	H10
381	GSWX	GSWX-AD06	6X	H10
382	GSWX	GSWX-AD07	6X	H10
383	GSWX	GSWX-AD08	6X	H10
384	GSWX	GSWX-AD09	6X	H10
385	GSWX	GSWX-AD10	6X	H10
386	GSWX	GSWX-AD11	6X	H10
387	GSWX	GSWX-AD12	6X	H10
388	GXZY	GXZY-AD01	4X	H10
389	GXZY	GXZY-AD02	4X	H10
390	GXZY	GXZY-AD03	4X	H11
391	GXZY	GXZY-AD04	4X	H11
392	GXZY	GXZY-AD05	4X	H16
393	GXZY	GXZY-AD06	4X	H11
394	GXZY	GXZY-AD07	4X	H10
395	GXZY	GXZY-AD08	4X	H10
396	GXZY	GXZY-AD09	4X	H11
397	GXZY	GXZY-AD10	4X	H11
398	GXZY	GXZY-AD11	4X	H10
399	GXZY	GXZY-AD12	4X	H10
400	GZAL	GZAL-AD01	6X	H11
401	GZAL	GZAL-AD02	6X	H11
402	GZAL	GZAL-AD03	6X	H11
403	GZAL	GZAL-AD04	6X	H11
404	GZAL	GZAL-AD05	6X	H11
405	GZAL	GZAL-AD06	6X	H11
406	GZAL	GZAL-AD07	6X	H11
407	GZAL	GZAL-AD08	6X	H11
408	GZAL	GZAL-AD09	6X	H11
409	GZAL	GZAL-AD10	6X	H11
410	GZAL	GZAL-AD11	6X	H11
411	GZAL	GZAL-AD12	6X	H11
412	GZDF	GZDF-AD01	6X	H11
413	GZDF	GZDF-AD02	6X	H11
414	GZDF	GZDF-AD03	6X	H11
415	GZDF	GZDF-AD04	6X	H17
416	GZDF	GZDF-AD05	6X	H11
417	GZDF	GZDF-AD07	6X	H11
418	GZDF	GZDF-AD08	6X	H11
419	GZDF	GZDF-AD09	6X	H11
420	GZDF	GZDF-AD10	6X	H11
421	GZDF	GZDF-AD11	6X	H10
422	GZDF	GZDF-AD12	6X	H11
423	GZGD	GZGD-AD01	6X	H10
424	GZGD	GZGD-AD02	6X	H18
425	GZGD	GZGD-AD03	6X	H11
426	GZGD	GZGD-AD04	6X	H18
427	GZGD	GZGD-AD05	6X	H10
428	GZGD	GZGD-AD07	6X	H10
429	GZGD	GZGD-AD08	6X	H11
430	GZGD	GZGD-AD10	6X	H10
431	GZGD	GZGD-AD11	6X	H11
432	GZJK	GZJK-AD01	6X	H11
433	GZJK	GZJK-AD02	6X	H10
434	GZJK	GZJK-AD03	6X	H10
435	GZJK	GZJK-AD04	6X	H10
436	GZJK	GZJK-AD05	6X	H10
437	GZJK	GZJK-AD06	6X	H11
438	GZJK	GZJK-AD07	6X	H10
439	GZJK	GZJK-AD08	6X	H11
440	GZJK	GZJK-AD09	6X	H11
441	GZJK	GZJK-AD10	6X	H10
442	GZJK	GZJK-AD11	6X	H10
443	GZJK	GZJK-AD12	6X	H10
444	GZLS	GZLS-AD01	6X	H10
445	GZLS	GZLS-AD02	6X	H11
446	GZLS	GZLS-AD03	6X	H10
447	GZLS	GZLS-AD04	6X	H10
448	GZLS	GZLS-AD05	6X	H10
449	GZLS	GZLS-AD06	6X	H11
450	GZLS	GZLS-AD07	6X	H11
451	GZLS	GZLS-AD08	6X	H11
452	GZLS	GZLS-AD09	6X	H11
453	GZLS	GZLS-AD10	6X	H11
454	GZLS	GZLS-AD11	6X	H10
455	GZLS	GZLS-AD12	6X	H11
456	GZSC	GZSC-AD01	6X	H11
457	GZSC	GZSC-AD02	6X	H11
458	GZSC	GZSC-AD03	6X	H11
459	GZSC	GZSC-AD04	6X	H11
460	GZSC	GZSC-AD05	6X	H11
461	GZSC	GZSC-AD06	6X	H11
462	GZSC	GZSC-AD07	6X	H11
463	GZSC	GZSC-AD10	6X	H11
464	GZSC	GZSC-AD11	6X	H11
465	GZSC	GZSC-AD12	6X	H11
466	HBBK	HBBK-AD01	6X	H20
467	HBBK	HBBK-AD02	6X	H20
468	HBBK	HBBK-AD03	6X	H10
469	HBBK	HBBK-AD04	6X	H10
470	HBBK	HBBK-AD05	6X	H20
471	HBBK	HBBK-AD06	6X	H10
472	HBBK	HBBK-AD07	6X	H11
473	HBBK	HBBK-AD08	6X	H10
474	HBBK	HBBK-AD09	6X	H11
475	HBBK	HBBK-AD10	6X	H10
476	HBBK	HBBK-AD11	6X	H10
477	HBBK	HBBK-AD12	6X	H11
478	HBCY	HBCY-AD01	6X	H10
479	HBCY	HBCY-AD02	6X	H10
480	HBCY	HBCY-AD03	6X	H10
481	HBCY	HBCY-AD04	6X	H10
482	HBCY	HBCY-AD05	6X	H10
483	HBCY	HBCY-AD06	6X	H10
484	HBCY	HBCY-AD07	6X	H21
485	HBCY	HBCY-AD08	6X	H21
486	HBCY	HBCY-AD09	6X	H10
487	HBCY	HBCY-AD10	6X	H21
488	HNDK	HNDK-AD01	4X	H10
489	HNDK	HNDK-AD02	4X	H11
490	HNDK	HNDK-AD03	4X	H10
491	HNDK	HNDK-AD04	4X	H10
492	HNDK	HNDK-AD05	4X	H11
493	HNDK	HNDK-AD06	4X	H16
494	HNJS	HNJS-AD02	6X	H10
495	HNJS	HNJS-AD04	6X	H10
496	HNJS	HNJS-AD05	6X	H10
497	HNJS	HNJS-AD06	6X	H10
498	HNJS	HNJS-AD07	6X	H16
499	HNJS	HNJS-AD08	6X	H17
500	HNJS	HNJS-AD09	6X	H10
501	HNJS	HNJS-AD10	6X	H10
502	HNJS	HNJS-AD11	6X	H10
503	HNJS	HNJS-AD12	6X	H16
504	HNZJ	HNZJ-AD01	6X	H11
505	HNZJ	HNZJ-AD02	6X	H10
506	HNZJ	HNZJ-AD03	6X	H10
507	HNZJ	HNZJ-AD04	6X	H10
508	HNZJ	HNZJ-AD05	6X	H10
509	HNZJ	HNZJ-AD06	6X	H10
510	HNZJ	HNZJ-AD07	6X	H10
511	HNZJ	HNZJ-AD08	6X	H10
512	HNZJ	HNZJ-AD09	6X	H10
513	HNZJ	HNZJ-AD10	6X	H10
514	HNZJ	HNZJ-AD11	6X	H10
515	HNZJ	HNZJ-AD12	6X	H10
516	SCDJ	SCDJ-AD01	6X	H10
517	SCDJ	SCDJ-AD02	6X	H10
518	SCDJ	SCDJ-AD03	6X	H10
519	SCDJ	SCDJ-AD04	6X	H10
520	SCDJ	SCDJ-AD05	6X	H10
521	SCDJ	SCDJ-AD09	6X	H10
522	SCDJ	SCDJ-AD10	6X	H10
523	SCDJ	SCDJ-AD11	6X	H10
524	SCDJ	SCDJ-AD12	6X	H10
525	SCEM	SCEM-AD01	6X	H10
526	SCEM	SCEM-AD02	6X	H10
527	SCEM	SCEM-AD03	6X	H10
528	SCEM	SCEM-AD04	6X	H10
529	SCEM	SCEM-AD05	6X	H10
530	SCEM	SCEM-AD06	6X	H10
531	SCEM	SCEM-AD07	6X	H10
532	SCEM	SCEM-AD08	6X	H10
533	SCEM	SCEM-AD09	6X	H10
534	SCEM	SCEM-AD10	6X	H10
535	SCEM	SCEM-AD12	6X	H10
536	SXLT	SXLT-AD01	6X	H11
537	SXLT	SXLT-AD02	6X	H10
538	SXLT	SXLT-AD03	6X	H10
539	SXLT	SXLT-AD04	6X	H11
540	SXLT	SXLT-AD05	6X	H11
541	SXLT	SXLT-AD06	6X	H10
542	SXLT	SXLT-AD07	6X	H10
543	SXLT	SXLT-AD08	6X	H10
544	SXLT	SXLT-AD09	6X	H10
545	SXLT	SXLT-AD10	6X	H11
546	SXLT	SXLT-AD11	6X	H10
547	SXLT	SXLT-AD12	6X	H11
548	SXMX	SXMX-AD01	6X	H11
549	SXMX	SXMX-AD02	6X	H11
550	SXMX	SXMX-AD03	6X	H10
551	SXMX	SXMX-AD04	6X	H10
552	SXMX	SXMX-AD05	6X	H11
553	SXMX	SXMX-AD06	6X	H10
554	SXMX	SXMX-AD07	6X	H10
555	SXMX	SXMX-AD08	6X	H10
556	SXMX	SXMX-AD09	6X	H11
557	SXNZ	SXNZ-AD01	6X	H10
558	SXNZ	SXNZ-AD02	6X	H10
559	SXNZ	SXNZ-AD03	6X	H10
560	SXNZ	SXNZ-AD04	6X	H11
561	SXNZ	SXNZ-AD05	6X	H11
562	SXNZ	SXNZ-AD06	6X	H10
563	SXNZ	SXNZ-AD07	6X	H10
564	SXNZ	SXNZ-AD08	6X	H10
565	SXNZ	SXNZ-AD09	6X	H10
566	SXNZ	SXNZ-AD10	6X	H10
567	SXNZ	SXNZ-AD11	6X	H10
568	SXNZ	SXNZ-AD12	6X	H10
569	SXPL	SXPL-AD01	6X	H11
570	SXPL	SXPL-AD02	6X	H10
571	SXPL	SXPL-AD03	6X	H10
572	SXPL	SXPL-AD04	6X	H10
573	SXPL	SXPL-AD05	6X	H10
574	SXPL	SXPL-AD06	6X	H11
575	SXPL	SXPL-AD07	6X	H10
576	SXPL	SXPL-AD08	6X	H10
577	SXSN	SXSN-AD01	6X	H11
578	SXSN	SXSN-AD02	6X	H11
579	SXSN	SXSN-AD03	6X	H20
580	SXSN	SXSN-AD04	6X	H10
581	SXSN	SXSN-AD05	6X	H11
582	SXSN	SXSN-AD06	6X	H11
583	SXSN	SXSN-AD07	6X	H11
584	SXSN	SXSN-AD08	6X	H11
585	YNML	YNML-AD01	6X	H11
586	YNML	YNML-AD02	6X	H11
587	YNML	YNML-AD03	6X	H11
588	YNML	YNML-AD04	6X	H11
589	YNML	YNML-AD05	6X	H11
590	YNML	YNML-AD06	6X	H11
591	YNML	YNML-AD07	6X	H11
592	YNML	YNML-AD08	6X	H11
593	YNML	YNML-AD09	6X	H11
594	YNML	YNML-AD10	6X	H11
595	YNML	YNML-AD11	6X	H11
596	YNML	YNML-AD12	6X	H11
597	YNYJ	YNYJ-AD01	6X	H11
598	YNYJ	YNYJ-AD02	6X	H11
599	YNYJ	YNYJ-AD03	6X	H11
600	YNYJ	YNYJ-AD04	6X	H10
601	YNYJ	YNYJ-AD05	6X	H10
602	YNYJ	YNYJ-AD06	6X	H10
603	YNYJ	YNYJ-AD07	6X	H10
604	YNYJ	YNYJ-AD08	6X	H11
605	YNYJ	YNYJ-AD09	6X	H10
606	YNYJ	YNYJ-AD10	6X	H10
607	YNYJ	YNYJ-AD11	6X	H10
608	YNYJ	YNYJ-AD12	6X	H10
Abbreviation:NA,unidentified ploidy

## Sheet: Table S3
Table S3 Description of haplotypes in the A. chinensis complex from three chloroplast DNA fragments combined.
Nucleotide position (bp) Haplotype	ps16 - trnQ												trnE - trnT																		ndhF - rpl32
	75	185	244	342	436	450	637	642	647	648	649		681	700	785	798	820	837	855	888	1062	1075	1082	1104	1207	1264	1329	1331	1341		1677	1690	1773	1796	1800	1820	1826
H 1	T	A	G	C	G	G	G	T	Ⅰ	-	Ⅲ		-	G	-	Ⅴ1	-	A	-	G	T	-	-	G	A	C	T	C	G		G	T	A	C	G	C	G
H 2	.	.	.	.	.	.	.	.	.	.	.		.	.	.	.	.	.	.	.	.	.	.	.	C	.	.	.	.		.	.	.	.	.	.	.
H 3	.	.	.	.	.	.	.	.	.	.	.		.	.	.	.	.	.	.	.	.	.	.	.	C	.	.	.	.		T	.	.	.	.	.	.
H 4	.	T	.	.	.	A	.	.	.	.	.		.	.	.	.	.	.	.	.	G	.	.	.	C	.	.	.	.		.	.	.	.	.	.	T
H 5	.	T	.	.	.	A	.	C	.	.	.		.	.	.	.	.	.	.	.	G	.	.	.	C	.	.	.	A		.	.	.	.	A	.	T
H 6	.	T	.	.	.	A	.	.	.	.	.		.	.	.	.	.	.	.	.	G	Ⅶ	.	.	C	.	.	.	.		.	.	.	.	.	.	T
H 7	.	T	.	.	A	.	A	.	.	.	.		Ⅳ	.	.	.	.	.	.	.	G	.	.	.	C	.	.	.	.		.	.	.	.	.	.	T
H 8	.	T	.	.	.	A	.	C	.	.	.		.	.	.	.	.	.	.	.	G	.	.	.	C	.	.	.	.		.	.	.	.	A	.	T
H 9	.	T	.	.	A	.	A	.	.	.	.		Ⅳ	.	.	.	.	.	.	.	G	.	.	.	C	.	.	.	.		.	.	G	.	.	.	T
H 10	.	T	.	.	A	.	A	.	.	.	.		.	.	.	.	.	.	.	.	G	.	.	.	C	.	.	.	.		.	.	.	.	.	.	T
H 11	.	T	.	.	A	.	A	.	.	Ⅱ	.		.	.	.	.	.	.	.	.	G	.	.	.	C	.	.	.	.		.	.	.	.	.	.	T
H 12	.	T	.	.	.	.	.	.	.	.	.		.	.	.	.	.	.	.	.	G	.	.	.	C	.	.	.	.		.	.	.	.	.	.	T
H 13	.	T	.	.	.	.	A	.	.	.	.		.	A	.	.	.	.	Ⅵ	.	G	.	.	.	C	.	C	.	.		.	.	.	.	.	.	T
H 14	.	T	.	.	.	.	A	.	.	.	.		.	A	.	.	.	.	Ⅵ	.	G	.	.	.	C	T	C	.	.		.	.	.	.	.	.	T
H 15	.	T	.	.	.	.	A	.	.	.	.		.	A	.	.	.	.	.	.	G	.	.	.	C	.	.	.	.		.	.	.	.	.	.	T
H 16	.	T	.	.	.	.	A	.	.	.	.		.	.	.	.	A	T	.	.	G	.	Ⅷ	A	C	.	.	.	.		.	.	.	.	.	.	T
H 17	.	T	.	.	.	.	A	.	.	.	.		.	.	.	.	.	.	.	.	G	.	.	.	C	.	.	.	.		.	.	.	.	.	.	T
H 18	.	T	.	.	A	.	A	.	.	Ⅱ	.		.	.	.	.	.	.	.	.	.	.	.	.	C	.	.	.	.		.	.	.	.	.	.	T
H 19	.	T	.	.	.	.	A	.	.	.	.		.	.	.	.	A	T	.	.	G	.	Ⅷ	A	C	.	.	G	.		.	.	.	.	.	.	T
H 20	.	T	A	.	A	.	A	.	.	.	.		.	.	.	.	.	.	.	.	G	.	.	.	C	.	.	.	.		.	.	.	.	.	.	T
H 21	.	T	.	.	A	.	A	.	.	.	.		.	.	.	.	.	.	.	.	G	.	.	.	C	.	.	.	.		.	.	.	A	.	.	T
H 22	.	T	.	.	.	.	A	.	.	.	.		.	.	.	.	A	T	.	.	G	.	Ⅷ	A	C	.	.	.	.		.	.	.	.	.	T	T
H 23	.	T	.	.	.	.	A	.	-	.	-		.	.	.	.	A	T	.	.	G	.	Ⅷ	A	C	.	.	.	.		.	.	.	.	.	.	T
H 24	.	T	.	.	.	.	A	.	.	.	.		.	.	.	Ⅴ2	A	T	.	.	G	.	Ⅷ	A	C	.	.	.	.		.	.	.	.	.	.	T
H 25	.	.	.	.	.	.	.	.	.	.	.		.	.	A	.	.	.	.	.	G	.	.	.	C	.	.	.	.		.	G	.	.	.	.	T
H 26	.	T	.	.	A	.	A	.	.	.	.		Ⅳ	.	.	-	.	.	.	.	G	.	.	.	C	.	.	.	.		.	.	.	.	.	.	T
H 27	C	T	.	.	A	.	A	.	.	.	.		Ⅳ	.	.	.	.	.	.	.	G	.	.	.	C	.	.	.	.		.	.	.	.	.	.	T
H 28	.	T	.	.	A	A	.	.	.	.	.		.	.	.	.	.	.	.	.	G	.	.	.	C	.	.	.	.		.	.	.	.	.	.	T
H 29	.	T	.	.	A	.	A	.	.	.	.		Ⅳ	.	.	.	.	.	.	A	G	.	.	.	C	.	.	.	.		.	.	.	.	.	.	T
H 30	.	T	.	.	.	.	.	.	.	.	.		.	.	.	.	.	.	.	.	G	.	.	.	C	.	.	.	.		.	.	.	.	A	.	T
H 31	.	T	.	T	.	.	.	.	.	.	.		.	.	.	.	.	.	.	.	G	.	.	.	C	.	.	.	.		.	.	.	.	.	.	T
All sequences are compared to the reference haplotype H1. Note: Ⅰ indicates sequences ‘TACTTAC’; Ⅱ indicates sequences ‘TAAAATACTTAC’; Ⅲ indicates sequences ‘ATATTA’; Ⅳ indicates sequences ‘AAATCCGATT’; Ⅴ1 indicates sequences ‘GATAT’; Ⅴ2 indicates sequences ‘TATAT’; Ⅵ indicates sequences ’AAATAAGAAAAA’; Ⅶ indicates sequences ‘CTCTAA’; Ⅷ indicates sequences ‘AATACTAA’.

## Sheet: Table S4
Table S4 Genetic characteristics of cpDNA for 31 A. chinensis populations and 25 A. deliciosa populations.
Population code	n	Hd (±SD)	π×10-3 (±SD)	H (n)
var. chinensis	341	0.905 (±0.006)	2.72 (±0.07)
AHQS	11	0.818 (±0.083)	1.41 (±0.49)	H1 (2), H2 (4), H3 (3), H4 (1), H5 (1)
AHQY	12	0.53 (±0.136)	0.93 (±0.28)	H4 (8), H5 (3), H6 (1)
AHXN	11	0.745 (±0.098)	1.82 (±0.48)	H5 (2), H7 (5), H8 (1), H9 (3)
FJGT	12	0.167 (±0.134)	0.27 (±0.22)	H7 (1), H12 (11)
FJJL	7	0	0	H5 (7)
GDNL	12	0.682 (±0.079)	0.74 (±0.1)	H13 (5), H14 (2), H15 (5)
GXGY	12	0	0	H15 (12)
GXZY	11	0.745 (±0.098)	0.82 (±0.11)	H10 (2), H11 (3), H15 (5), H17 (1)
GZLS	12	0.53 (±0.136)	1.79 (±0.4)	H15 (8), H16 (1), H19 (3)
HBCY	11	0.509 (±0.101)	0.27 (±0.05)	H16 (4), H22 (7)
HETB	12	0.167 (±0.134)	0.1 (±0.08)	H1 (1), H2 (11)
HEXX	11	0.327 (±0.153)	0.18 (±0.07)	H1 (2), H2 (9)
HEYS	9	0	0	H16 (9)
HNDK	12	0.697 (±0.09)	2.1 (±0.23)	H10 (1), H11 (5), H15 (1), H16 (5)
HNJS	9	0.222 (±0.166)	0.72 (±0.54)	H10 (1), H16 (8)
HNSF	11	0.473 (±0.162)	1.61 (±0.52)	H13 (1), H15 (2), H16 (8)
HNYD	11	0.673 (±0.123)	1.16 (±0.46)	H10 (1), H16 (6), H23 (3), H24 (1)
JXFL	12	0.621 (±0.087)	1.24 (±0.31)	H4 (5), H5 (6), H7 (1)
JXJG	11	0.782 (±0.075)	1.86 (±0.25)	H4 (3), H15 (3), H25 (4), H26 (1)
JXNC	11	0.709 (±0.099)	1.61 (±0.29)	H4 (5), H5 (1), H15 (1), H25 (4)
JXTG	12	0.621 (±0.118)	1.68 (±0.31)	H4 (2), H7 (7), H25 (3)
JXWT	12	0.53 (±0.076)	0.29 (±0.04)	H7 (7), H27 (5)
JXXG	12	0.455 (±0.17)	1.18 (±0.44)	H4 (1), H7 (1), H15 (1), H25 (9)
JXYH	12	0.439 (±0.158)	0.98 (±0.37)	H4 (9), H7 (2), H25 (1)
JXYS	12	0.682 (±0.102)	0.86 (±0.3)	H4 (1), H7 (6), H15 (1), H26 (4)
SXSN	12	0.561 (±0.154)	2.53 (±0.63)	H1 (2), H2 (1), H7 (1), H16 (8)
ZJFH	12	0	0	H7 (12)
ZJLA	11	0.564 (±0.134)	0.92 (±0.2)	H4 (3), H5 (7), H28 (1)
ZJPA	11	0.327 (±0.153)	0.18 (±0.08)	H7 (9), H29 (2)
ZJSC	10	0.378 (±0.181)	0.68 (±0.32)	H7 (8), H12 (1), H30 (1)
ZJTS	5	0.6 (±0.175)	0.32 (±0.09)	H12 (3), H31 (2)
var. deliciosa	267	0.541 (±0.017)	0.4 (±0.05)
CQKZ	12	0.409 (±0.133)	0.22 (±0.07)	H10 (9), H11 (3)
CQNC	10	0.533 (±0.095)	0.29 (±0.05)	H10 (6), H11 (4)
GSTS	12	0.53 (±0.026)	0.29 (±0.04)	H10 (7), H11 (5)
GSWX	12	0	0	H10 (12)
GXZY	12	0.621 (±0.087)	0.83 (±0.43)	H10 (6), H11 (5), H16 (1)
GZAL	12	0	0	H11 (12)
GZDF	11	0.345 (±0.172)	0.27 (±0.15)	H10 (1), H11 (9), H17 (1)
GZGD	9	0.722 (±0.097)	0.51 (±0.1)	H10 (3), H11 (4), H18 (2)
GZJK	12	0.485 (±0.106)	0.26 (±0.06)	H10 (8), H11 (4)
GZLS	12	0.53 (±0.076)	0.29 (±0.04)	H10 (5), H11 (7)
GZSC	10	0	0	H11 (10)
HBBK	12	0.682 (±0.091)	0.44 (±0.09)	H10 (6), H11 (3), H20 (3)
HBCY	10	0.467 (±0.132)	0.25 (±0.07)	H10 (7), H21 (3)
HNDK	6	0.733 (±0.155)	1.37 (±0.68)	H10 (3), H11 (2), H16 (1)
HNJS	10	0.511 (±0.164)	1.21 (±0.48)	H10 (7), H16 (2), H17 (1)
HNZJ	12	0.167 (±0.134)	0.09 (±0.07)	H10 (11), H11 (1)
SCDJ	9	0	0	H10 (9)
SCEM	11	0	0	H10 (11)
SXLT	12	0.53 (±0.076)	0.29 (±0.04)	H10 (7), H11 (5)
SXMX	9	0.556 (±0.09)	0.3 (±0.05)	H10 (5), H11 (4)
SXNZ	12	0.303 (±0.147)	0.16 (±0.08)	H10 (10), H11 (2)
SXPL	8	0.429 (±0.169)	0.23 (±0.09)	H10 (6), H11 (2)
SXSN	8	0.464 (±0.2)	0.37 (±0.17)	H10 (1), H11 (6), H20 (1)
YNML	12	0	0	H11 (12)
YNYJ	12	0.485 (±0.106)	0.26 (±0.06)	H10 (8), H11 (4)

## Sheet: Table S5
Table S5 Results of AMOVA testing of the A. chinensis complex.
species	Source of variation	d.f.	SS	VC	PV(%)	Fixation index
All species	Among species	1	495.876	1.55424	25.06	FCT=0.25062**
	Among populations within species	54	1642.41	2.62109	42.27	FSC=0.56400**
	Within populations	551	1116.44	2.0262	32.67	FST=0.67327**
	Total	606	3254.73	6.20153
var. chinensis	Among populations	30	1312.39	3.7971	65.43	FST=0.65428**
	Within populations	310	621.987	2.00641	34.57
	Total	340	1934.37	5.8035
var. deliciosa	Among populations	24	333.732	1.11183	35.24	FST= 0.35240 **
	Within populations	242	494.458	2.04322	64.76
	total	266	828.19	3.15505

## Sheet: Table S6
Table S6 List of primers for the eight cpDNA loci.
Locus	PCR primers (5’-3’)	AT	PL(bp)	Reference
ndhF - rpl132	F: ACAGGAACTGGAAGTGGAACAA	58˚C	22	(Tang et al. 2019)
	R: TTGGTCAAGGTCGAGGAAAGAA		22
rps16 - trnQ	F: GTCGCACGTTGCTTTCTACC	58˚C	20	(Tang et al. 2019)
	R: TAGCTGCGTTGTCCGAATCT		20
trnE - trnT	F: ATACTTGCCCGACCGACATC	58˚C	20	(Tang et al. 2019)
	R: GAACCGACGACTTACGCCTT		20
psbA - trnH	F: GTTATGCATGAACGTAATGCTC	54˚C	22	(Sang et al. 1997)
	R: CGCGCATGGTGGATTCACAATCC		23
rpl16	F: GCTATGCTTAGTGTGTGACTCGTTG	54˚C	25	(Small et al. 1998)
	R: CCCTTCATTCTTCCTCTATGTTG		22
trnL - trnF	F: ATTTGAACTGGTGACACGAG	57˚C	20	(Taberlet et al. 1991)
	R: CGAAATCGGTAGACGCTACG		20
trnL - trnT	F: TCTACCGATTTCGCCATATC	57˚C	19	(Taberlet et al. 1991)
	R: CATTACAAATGCGATGCTCT		20
trnD-trnT	F: CTACCACTGAGTTAAAAGGG	60˚C	21	(Shaw et al. 2005)
	R: ACCAATTGAACTACAATCCC		20
Abbreviation: AT, annealing temperature; PL, primer length.

## Sheet: Table S7
Table S7 The six environmental variables used for ecological niche modeling.
Environmental variable	Abbreviation
Annual Mean Temperature	Bio1
Temperature Annual Range	Bio7
Mean Temperature of Warmest Quarter	Bio10
Annual Precipitation	Bio12
Precipitation of Wettest Month	Bio13
Precipitation of Driest Month	bio14
